# Supplementary material for: Effects of a N-Maleimide-derivatized Phosphatidylethanolamine on the Architecture and Properties of Lipid Bilayers
Source: Int J Mol Sci. 2023 Nov 21;24(23):16570. doi: 10.3390/ijms242316570 (PMC10706405; doi:10.3390/ijms242316570)
Supplement: Supplementary file 1 [file ijms-24-16570-s001.zip]

Archive with 1 entries (1 files):
- ijms-2703425-supplementary.pdf
